# Supplementary material for: A giant new species of Enchiridium (Polycladida, Prosthiostomidae) from southwestern Japan
Source: Zookeys. 2020 Mar 12;918:15–28. doi: 10.3897/zookeys.918.47061 (PMC7082371; doi:10.3897/zookeys.918.47061)
Supplement: XML Treatment for Enchiridium daidai [file zookeys.918.47061-treatment1.xml]

<!DOCTYPE tp:taxon-treatment
  PUBLIC "-//TaxonX//DTD Taxonomic Treatment Publishing DTD v0 20100105//EN" "tax-treatment-NSO.dtd">
<tp:taxon-treatment xmlns:tp="http://www.plazi.org/taxpub"><tp:treatment-meta><kwd-group><label>Taxon classification</label><kwd><named-content xmlns:xlink="http://www.w3.org/1999/xlink" content-type="kingdom">Animalia</named-content></kwd><kwd><named-content xmlns:xlink="http://www.w3.org/1999/xlink" content-type="order">Polycladida</named-content></kwd><kwd><named-content xmlns:xlink="http://www.w3.org/1999/xlink" content-type="family">Prosthiostomidae</named-content></kwd></kwd-group><mixed-citation publication-type="journal"><person-group><name><surname>Tsuyuki</surname><given-names>Aoi</given-names></name><name><surname>Kajihara</surname><given-names>Hiroshi</given-names></name></person-group><article-title>A giant new species of <italic><tp:taxon-name><tp:taxon-name-part taxon-name-part-type="genus" reg="Enchiridium">Enchiridium</tp:taxon-name-part></tp:taxon-name></italic> (<tp:taxon-name><tp:taxon-name-part taxon-name-part-type="order">Polycladida</tp:taxon-name-part></tp:taxon-name>, <tp:taxon-name><tp:taxon-name-part taxon-name-part-type="family">Prosthiostomidae</tp:taxon-name-part></tp:taxon-name>) from southwestern Japan</article-title><source>Zookeys</source><day>12</day><month>3</month><year>2020</year><volume>918</volume><fpage>15</fpage><lpage>28</lpage><pub-id pub-id-type="doi">10.3897/zookeys.918.47061</pub-id></mixed-citation></tp:treatment-meta><tp:nomenclature><tp:taxon-name><object-id xmlns:xlink="http://www.w3.org/1999/xlink" content-type="arpha" xlink:type="simple">D68F7767-8135-5CC8-BC14-B8E5757DF66D</object-id>
              <tp:taxon-name-part taxon-name-part-type="genus" reg="Enchiridium">Enchiridium</tp:taxon-name-part>
              <tp:taxon-name-part taxon-name-part-type="species" reg="daidai">daidai</tp:taxon-name-part>
              <object-id xmlns:xlink="http://www.w3.org/1999/xlink" content-type="zoobank" xlink:type="simple">http://zoobank.org/5D0FCB54-F262-4616-8790-FD210878679E</object-id>
            </tp:taxon-name><tp:taxon-status xmlns:xlink="http://www.w3.org/1999/xlink" xlink:type="simple">sp. nov.</tp:taxon-status><xref ref-type="fig" rid="F2">New Japanese name: daidai-hoso-hiramushi Figures 2</xref><xref ref-type="fig" rid="F3">, 3</xref><xref ref-type="fig" rid="F4">, 4</xref></tp:nomenclature><tp:treatment-sec sec-type="etymology" id="SECID0ENXAE"><title>Etymology.</title><p>The new specific name <italic><tp:taxon-name><tp:taxon-name-part taxon-name-part-type="genus" reg="Enchiridium"/><tp:taxon-name-part taxon-name-part-type="species" reg="daidai">daidai</tp:taxon-name-part></tp:taxon-name></italic> is a Japanese noun, meaning the color orange. It was named after the thin marginal orange line surrounding the entire dorsal fringe.</p></tp:treatment-sec><tp:treatment-sec sec-type="material" id="SECID0E4XAE"><title>Material examined.</title><p>Three specimens, all collected by A. Tsuyuki. <bold><italic>Holotype</italic></bold>: <named-content xmlns:xlink="http://www.w3.org/1999/xlink" content-type="dwc:institutional_code" xlink:type="simple">ICHUM</named-content> 5993, sagittal sections through reproductive structures (22 slides), and the rest of the body, unsectioned, preserved in 70% ethanol, collected at 13–14 m depth off the coast of Bonomisaki (<named-content xmlns:xlink="http://www.w3.org/1999/xlink" content-type="dwc:verbatimCoordinates" xlink:type="simple"><named-content content-type="geo-json" specific-use="{&#34;type&#34;:&#34;Point&#34;,&#34;coordinates&#34;:[130.215000,31.254200]}" id="NCID0EOYAE" xlink:type="simple">31.2542N, 130.2150E</named-content></named-content>), Kagoshima, Japan, on 26 July 2018. <bold><italic>Paratypes</italic></bold>: <named-content xmlns:xlink="http://www.w3.org/1999/xlink" content-type="dwc:institutional_code" xlink:type="simple">ICHUM</named-content> 5994, sagittal sections through head to reproductive structures (9 slides); <named-content xmlns:xlink="http://www.w3.org/1999/xlink" content-type="dwc:institutional_code" xlink:type="simple">ICHUM</named-content> 5995, cross sections through reproductive structures (21 slides); both collected at 5 m depth in Nago (<named-content xmlns:xlink="http://www.w3.org/1999/xlink" content-type="dwc:verbatimCoordinates" xlink:type="simple"><named-content content-type="geo-json" specific-use="{&#34;type&#34;:&#34;Point&#34;,&#34;coordinates&#34;:[127.913700,26.601300]}" id="NCID0EDZAE" xlink:type="simple">26.6013N, 127.9137E</named-content></named-content>), Okinawa, Japan, on 22 May 2019.</p></tp:treatment-sec><tp:treatment-sec sec-type="type locality" id="SECID0EIZAE"><title>Type locality.</title><p>Off the coast of Bonomisaki (<named-content xmlns:xlink="http://www.w3.org/1999/xlink" content-type="dwc:verbatimCoordinates" xlink:type="simple"><named-content content-type="geo-json" specific-use="{&#34;type&#34;:&#34;Point&#34;,&#34;coordinates&#34;:[130.215000,31.254200]}" id="NCID0ERZAE" xlink:type="simple">31.2542N, 130.2150E</named-content></named-content>), Kagoshima, Japan.</p></tp:treatment-sec><tp:treatment-sec sec-type="description" id="SECID0EWZAE"><title>Description.</title><p>Body elongated, tapered posteriorly, 28–77 mm long (77 mm in holotype) and 4.6–14 mm maximum width (14 mm in holotype) in living state (Fig. <xref ref-type="fig" rid="F2">2A</xref>); anterior margin rounded; mid-point of posterior margin acute. Tentacles absent. Dorsal surface smooth, translucent, fringed with thin marginal orange line (Fig. <xref ref-type="fig" rid="F2">2A</xref>). Ventral surface translucent, without color pattern. Pair of cerebral-eyespot clusters, each consisting of 20–52 eyespots (left 20 and right 23 in holotype); each cluster of an antero-posteriorly elongated spindle shape (Fig. <xref ref-type="fig" rid="F2">2B</xref>). Marginal-eyespot clusters forming single marginal band, extending to position of mouth (about anterior one-eighth of body) along margins on both sides; marginal eyespots abundant along anterior margin, diminishing posteriorly (Fig. <xref ref-type="fig" rid="F2">2B</xref>). Ventral eyespots absent. Intestine highly branched, spreading all over body. Plicated pharynx tubular in shape, about one-fifth of body length, located in anterior one-third of body (Fig. <xref ref-type="fig" rid="F2">2A</xref>). Oral pore situated at anterior end of pharynx, behind brain. Male gonopore and female gonopore closely set, both situated behind posterior end of pharynx. Male copulatory apparatus consisting of large seminal vesicle, pair of prostatic vesicles, and armed penis papilla (Fig. <xref ref-type="fig" rid="F3">3A</xref>). <!--PageBreak--><!--PageBreak--><!--PageBreak-->Antero-posterior length of seminal vesicle more than twice as long as diameter of each prostatic vesicle. Spermiducal vesicles forming single row on each side of midline, separately entering into seminal vesicle. Ejaculatory duct with thick muscular layer, entering penis papilla. Prostatic ducts with muscular layer, connected to ejaculatory duct separately at proximal end of penis papilla. Pair of spherical prostatic vesicles coated within thin non-nucleated muscular wall, arranged anterodorsally to ejaculatory duct. Common muscular sheath enclosing two prostatic vesicles (Fig. <xref ref-type="fig" rid="F3">3B</xref>). Seminal vesicle oval, coated with thick muscular wall, narrowing anteriorly and forming ejaculatory duct; latter almost immediately penetrating common muscular sheath (Fig. <xref ref-type="fig" rid="F3">3C</xref>). Penis papilla armed with pointed tubular stylet, enclosed in penis pouch, protruding into male atrium (Fig. <xref ref-type="fig" rid="F3">3C</xref>). Male atrium elongated anteriorly, lined with ciliated, muscularized epithelium (Fig. <xref ref-type="fig" rid="F3">3B</xref>). Female reproductive system immediately posterior to male reproductive system. Cement glands numerous, concentrated around vagina and releasing their contents in cement pouch (Fig. <xref ref-type="fig" rid="F3">3D</xref>). Vagina curving anteriorly, leading to two narrow lateral branches of uteri. Each branch of uteri turning laterally and then running backwards. Lang’s vesicle absent. Sucker set on body center (Fig. <xref ref-type="fig" rid="F2">2A</xref>).</p></tp:treatment-sec><tp:treatment-sec sec-type="habitat" id="SECID0EQ2AE"><title>Habitat.</title><p>Subtidal (5–14 m depth), under rocks.</p></tp:treatment-sec><tp:treatment-sec sec-type="variation" id="SECID0EV2AE"><title>Variation.</title><p>Specimens from Kagoshima and Okinawa differed in body size. The holotype from Kagoshima was 77 mm long and 15 mm wide, whereas the paratype specimens from Okinawa were 28–37 mm long and 4.6–7.4 mm wide (Fig. <xref ref-type="fig" rid="F4">4</xref>).</p></tp:treatment-sec><tp:treatment-sec sec-type="diagnosis" id="SECID0E62AE"><title>Diagnosis.</title><p>Body elongated, usually rounded anteriorly; dorsal surface translucent, fringed by a thin marginal orange line; marginal eyespots present only anteriorly; plicated pharynx tubular in shape, about one-fifth of body length; pair of prostatic vesicles bound by common muscular sheath, the latter penetrated by ejaculatory duct.</p></tp:treatment-sec><tp:treatment-sec sec-type="Sequences" id="SECID0EE3AE"><title>Sequences.</title><p>Partial <abbrev xmlns:xlink="http://www.w3.org/1999/xlink" xlink:title="oxidase subunit I" id="ABBRID0EK3AE" xlink:type="simple">COI</abbrev> (585 bp) and 28S rDNA (1017 bp) sequences from three individuals: <ext-link xmlns:xlink="http://www.w3.org/1999/xlink" ext-link-type="gen" xlink:href="LC504240" xlink:type="simple">LC504240</ext-link> (<abbrev xmlns:xlink="http://www.w3.org/1999/xlink" xlink:title="oxidase subunit I" id="ABBRID0ET3AE" xlink:type="simple">COI</abbrev>), <ext-link xmlns:xlink="http://www.w3.org/1999/xlink" ext-link-type="gen" xlink:href="LC504235" xlink:type="simple">LC504235</ext-link> (28S rDNA) from <named-content xmlns:xlink="http://www.w3.org/1999/xlink" content-type="dwc:institutional_code" xlink:type="simple">ICHUM</named-content> 5993 (holotype); <ext-link xmlns:xlink="http://www.w3.org/1999/xlink" ext-link-type="gen" xlink:href="LC504238" xlink:type="simple">LC504238</ext-link> (<abbrev xmlns:xlink="http://www.w3.org/1999/xlink" xlink:title="oxidase subunit I" id="ABBRID0EG4AE" xlink:type="simple">COI</abbrev>), <ext-link xmlns:xlink="http://www.w3.org/1999/xlink" ext-link-type="gen" xlink:href="LC504236" xlink:type="simple">LC504236</ext-link> (28S rDNA) from <named-content xmlns:xlink="http://www.w3.org/1999/xlink" content-type="dwc:institutional_code" xlink:type="simple">ICHUM</named-content> 5994 (paratype); <ext-link xmlns:xlink="http://www.w3.org/1999/xlink" ext-link-type="gen" xlink:href="LC504239" xlink:type="simple">LC504239</ext-link> (<abbrev xmlns:xlink="http://www.w3.org/1999/xlink" xlink:title="oxidase subunit I" id="ABBRID0EZ4AE" xlink:type="simple">COI</abbrev>), <ext-link xmlns:xlink="http://www.w3.org/1999/xlink" ext-link-type="gen" xlink:href="LC504237" xlink:type="simple">LC504237</ext-link> (28S rDNA) from <named-content xmlns:xlink="http://www.w3.org/1999/xlink" content-type="dwc:institutional_code" xlink:type="simple">ICHUM</named-content> 5995 (paratype).</p></tp:treatment-sec><tp:treatment-sec sec-type="Molecular phylogeny and genetic distances" id="SECID0EH5AE"><title>Molecular phylogeny and genetic distances.</title><p>In the phylogenetic tree, <italic><tp:taxon-name><tp:taxon-name-part taxon-name-part-type="genus" reg="Enchiridium">Enchiridium</tp:taxon-name-part> <tp:taxon-name-part taxon-name-part-type="species" reg="daidai">daidai</tp:taxon-name-part></tp:taxon-name></italic> sp. nov. was nested in a clade composed of <italic><tp:taxon-name><tp:taxon-name-part taxon-name-part-type="genus" reg="Enchiridium">Enchiridium</tp:taxon-name-part></tp:taxon-name></italic> species (Fig. <xref ref-type="fig" rid="F5">5</xref>). The genetic distances (uncorrected <italic>p</italic>-values) for the <abbrev xmlns:xlink="http://www.w3.org/1999/xlink" xlink:title="oxidase subunit I" id="ABBRID0EF6AE" xlink:type="simple">COI</abbrev> sequences among three specimens of <italic><tp:taxon-name><tp:taxon-name-part taxon-name-part-type="genus" reg="Enchiridium">Enchiridium</tp:taxon-name-part> <tp:taxon-name-part taxon-name-part-type="species" reg="daidai">daidai</tp:taxon-name-part></tp:taxon-name></italic> sp. nov. were 0.002–0.012. Genetic distances between individuals from different localities (Kagoshima vs. Okinawa), 0.010–0.012, were larger than that between individuals from the same locality (Okinawa), 0.002.</p></tp:treatment-sec><tp:treatment-sec sec-type="remarks" id="SECID0EU6AE"><title>Remarks.</title><p>In spite of the noticeable difference in body size, specimens from Kagoshima and Okinawa – all having reached sexual maturity – were identified as conspecific. They shared the following morphological characteristics: i) body dorsally fringed with a thin orange line, ii) marginal-eyespot band extending to the position of the mouth (about anterior one-eighth of the body), iii) two prostatic vesicles covered by a common muscle sheath, and iv) common muscle sheath penetrated by ejaculatory duct. In addition, the <abbrev xmlns:xlink="http://www.w3.org/1999/xlink" xlink:title="oxidase subunit I" id="ABBRID0E16AE" xlink:type="simple">COI</abbrev><italic>p</italic>-distances among the specimens, 0.002–0.012, fell in a range of intraspecific values, 0.000–0.020, which was observed in four species of the acotylean leptoplanoid <italic><tp:taxon-name><tp:taxon-name-part taxon-name-part-type="genus" reg="Notocomplana">Notocomplana</tp:taxon-name-part></tp:taxon-name></italic> (<xref ref-type="bibr" rid="B29">Oya and Kajihara 2017</xref>), thus rendering sup<!--PageBreak--><!--PageBreak-->port for our interpretation of conspecificity. Within <tp:taxon-name><tp:taxon-name-part taxon-name-part-type="order">Polycladida</tp:taxon-name-part></tp:taxon-name>, remarkable intraspecific variation in body size has been reported for the acotylean stylochoid <italic><tp:taxon-name><tp:taxon-name-part taxon-name-part-type="genus" reg="Planocera">Planocera</tp:taxon-name-part> <tp:taxon-name-part taxon-name-part-type="species" reg="reticulata">reticulata</tp:taxon-name-part></tp:taxon-name></italic> (Stimpson, 1855), which was recorded to vary by 10–80 mm in length and 6–45 mm in width (<xref ref-type="bibr" rid="B41">Yeri and Kaburaki 1918</xref>). Among the cotylean Proshiostomidae, sexually matured individuals of <italic><tp:taxon-name><tp:taxon-name-part taxon-name-part-type="genus" reg="Prosthiostomum">Prosthiostomum</tp:taxon-name-part> <tp:taxon-name-part taxon-name-part-type="species" reg="cyclops">cyclops</tp:taxon-name-part></tp:taxon-name></italic> (Verrill, 1901) have been reported to vary a great deal (&gt; ×10) in size by locality: 75–90 mm long × 10–15 mm wide in the Bermuda Islands (<xref ref-type="bibr" rid="B40">Verrill 1901</xref>), whereas 6.5 mm long × 1.7 mm wide in the islands of Bonaire and Klein Bonaire (<xref ref-type="bibr" rid="B11">Du Bois-Reymond Marcus and Marcus 1968</xref>). These observations may imply that these polyclads undergo an indeterminate growth, in which growth is not terminated after reaching adulthood, although other factors – such as geographical and ecological ones – must also be taken into account.</p><p>As for the taxon concept of <italic><tp:taxon-name><tp:taxon-name-part taxon-name-part-type="genus" reg="Enchiridium">Enchiridium</tp:taxon-name-part></tp:taxon-name></italic>, our results did not show a compatibility to <xref ref-type="bibr" rid="B4">Bock’s (1913)</xref> original view on the genus. The genus <italic><tp:taxon-name><tp:taxon-name-part taxon-name-part-type="genus" reg="Enchiridium">Enchiridium</tp:taxon-name-part></tp:taxon-name></italic> was established by <xref ref-type="bibr" rid="B4">Bock (1913)</xref> for <italic><tp:taxon-name><tp:taxon-name-part taxon-name-part-type="genus" reg="Enchiridium">E.</tp:taxon-name-part> <tp:taxon-name-part taxon-name-part-type="species" reg="periommatum">periommatum</tp:taxon-name-part></tp:taxon-name></italic> based on two characteristics: i) two prostatic vesicles enclosed in a common muscle sheath, and ii) marginal eyespots completely surrounding the entire periphery of the dorsal surface. Subsequently, <italic><tp:taxon-name><tp:taxon-name-part taxon-name-part-type="genus" reg="Enchiridium">E.</tp:taxon-name-part> <tp:taxon-name-part taxon-name-part-type="species" reg="evelinae">evelinae</tp:taxon-name-part></tp:taxon-name></italic>, <italic><tp:taxon-name><tp:taxon-name-part taxon-name-part-type="genus" reg="Enchiridium">E.</tp:taxon-name-part> <tp:taxon-name-part taxon-name-part-type="species" reg="japonicum">japonicum</tp:taxon-name-part></tp:taxon-name></italic>, and <italic><tp:taxon-name><tp:taxon-name-part taxon-name-part-type="genus" reg="Enchiridium">E.</tp:taxon-name-part> <tp:taxon-name-part taxon-name-part-type="species" reg="punctatum">punctatum</tp:taxon-name-part></tp:taxon-name></italic> were added to the genus (<xref ref-type="bibr" rid="B18">Kato 1943</xref>; <xref ref-type="bibr" rid="B25">Marcus 1949</xref>; <xref ref-type="bibr" rid="B16">Hyman 1953</xref>) before <xref ref-type="bibr" rid="B12">Faubel (1984)</xref> re-defined <italic><tp:taxon-name><tp:taxon-name-part taxon-name-part-type="genus" reg="Enchiridium">Enchiridium</tp:taxon-name-part></tp:taxon-name></italic>. It was circumscribed so that “only the prostatic vesicles are bound into a common muscle bulb and oriented anterodorsal to the ejaculatory duct” (<xref ref-type="bibr" rid="B12">Faubel 1984</xref>, p. 231); namely, the encircling marginal eyespots were not regarded as a necessary condition for <italic><tp:taxon-name><tp:taxon-name-part taxon-name-part-type="genus" reg="Enchiridium">Enchiridium</tp:taxon-name-part></tp:taxon-name></italic>. At the same time, Faubel <!--PageBreak-->(<xref ref-type="bibr" rid="B12">1984</xref>) transferred three <italic><tp:taxon-name><tp:taxon-name-part taxon-name-part-type="genus" reg="Lurymare">Lurymare</tp:taxon-name-part></tp:taxon-name></italic> species, <italic>viz.</italic>, <italic><tp:taxon-name><tp:taxon-name-part taxon-name-part-type="genus" reg="Lurymare">L.</tp:taxon-name-part> <tp:taxon-name-part taxon-name-part-type="species" reg="delicatum">delicatum</tp:taxon-name-part></tp:taxon-name></italic>, <italic><tp:taxon-name><tp:taxon-name-part taxon-name-part-type="genus" reg="Lurymare">L.</tp:taxon-name-part> <tp:taxon-name-part taxon-name-part-type="species" reg="gabriellae">gabriellae</tp:taxon-name-part></tp:taxon-name></italic>, and <italic><tp:taxon-name><tp:taxon-name-part taxon-name-part-type="genus" reg="Lurymare">L.</tp:taxon-name-part> <tp:taxon-name-part taxon-name-part-type="species" reg="russoi">russoi</tp:taxon-name-part></tp:taxon-name></italic>, into <italic><tp:taxon-name><tp:taxon-name-part taxon-name-part-type="genus" reg="Enchiridium">Enchiridium</tp:taxon-name-part></tp:taxon-name></italic>. As a result, seven species were included in <italic><tp:taxon-name><tp:taxon-name-part taxon-name-part-type="genus" reg="Enchiridium">Enchiridium</tp:taxon-name-part></tp:taxon-name></italic> in the taxonomic system of <xref ref-type="bibr" rid="B12">Faubel (1984)</xref>. In contrast, <xref ref-type="bibr" rid="B32">Prudhoe (1985)</xref> supported <xref ref-type="bibr" rid="B4">Bock’s (1913)</xref> taxon concept of <italic><tp:taxon-name><tp:taxon-name-part taxon-name-part-type="genus" reg="Enchiridium">Enchiridium</tp:taxon-name-part></tp:taxon-name></italic>, retaining four species, <italic><tp:taxon-name><tp:taxon-name-part taxon-name-part-type="genus" reg="Enchiridium">E.</tp:taxon-name-part> <tp:taxon-name-part taxon-name-part-type="species" reg="evelinae">evelinae</tp:taxon-name-part></tp:taxon-name></italic>, <italic><tp:taxon-name><tp:taxon-name-part taxon-name-part-type="genus" reg="Enchiridium">E.</tp:taxon-name-part> <tp:taxon-name-part taxon-name-part-type="species" reg="japonicum">japonicum</tp:taxon-name-part></tp:taxon-name></italic>, <italic><tp:taxon-name><tp:taxon-name-part taxon-name-part-type="genus" reg="Enchiridium">E.</tp:taxon-name-part> <tp:taxon-name-part taxon-name-part-type="species" reg="periommatum">periommatum</tp:taxon-name-part></tp:taxon-name></italic>, and <italic><tp:taxon-name><tp:taxon-name-part taxon-name-part-type="genus" reg="Enchiridium">E.</tp:taxon-name-part> <tp:taxon-name-part taxon-name-part-type="species" reg="punctatum">punctatum</tp:taxon-name-part></tp:taxon-name></italic>, in <italic><tp:taxon-name><tp:taxon-name-part taxon-name-part-type="genus" reg="Enchiridium">Enchiridium</tp:taxon-name-part></tp:taxon-name></italic> and three species, <italic><tp:taxon-name><tp:taxon-name-part taxon-name-part-type="genus" reg="Lurymare">L.</tp:taxon-name-part> <tp:taxon-name-part taxon-name-part-type="species" reg="delicatum">delicatum</tp:taxon-name-part></tp:taxon-name></italic>, <italic><tp:taxon-name><tp:taxon-name-part taxon-name-part-type="genus" reg="Lurymare">L.</tp:taxon-name-part> <tp:taxon-name-part taxon-name-part-type="species" reg="gabriellae">gabriellae</tp:taxon-name-part></tp:taxon-name></italic>, and <italic><tp:taxon-name><tp:taxon-name-part taxon-name-part-type="genus" reg="Lurymare">L.</tp:taxon-name-part> <tp:taxon-name-part taxon-name-part-type="species" reg="russoi">russoi</tp:taxon-name-part></tp:taxon-name></italic>, in <italic><tp:taxon-name><tp:taxon-name-part taxon-name-part-type="genus" reg="Lurymare">Lurymare</tp:taxon-name-part></tp:taxon-name></italic>. On the other hand, <xref ref-type="bibr" rid="B8">Cuadrado et al. (2017)</xref> followed <xref ref-type="bibr" rid="B12">Faubel’s (1984)</xref> redefinition when they established <italic><tp:taxon-name><tp:taxon-name-part taxon-name-part-type="genus" reg="Enchiridium">E.</tp:taxon-name-part> <tp:taxon-name-part taxon-name-part-type="species" reg="magec">magec</tp:taxon-name-part></tp:taxon-name></italic>. The monophyly of <italic><tp:taxon-name><tp:taxon-name-part taxon-name-part-type="genus" reg="Enchidirium">Enchidirium</tp:taxon-name-part></tp:taxon-name></italic> sensu <xref ref-type="bibr" rid="B12">Faubel (1984)</xref> was strongly supported in a molecular phylogenetic analysis based on partial 28S rDNA (<xref ref-type="bibr" rid="B23">Litvaitis et al. 2019</xref>). In our study, <italic><tp:taxon-name><tp:taxon-name-part taxon-name-part-type="genus" reg="Enchidirium">Enchidirium</tp:taxon-name-part></tp:taxon-name></italic><italic>sensu</italic><xref ref-type="bibr" rid="B12">Faubel (1984)</xref> received 80% bootstrap support with the exclusion of <italic><tp:taxon-name><tp:taxon-name-part taxon-name-part-type="genus" reg="Enchiridium">Enchiridium</tp:taxon-name-part></tp:taxon-name></italic> sp. 4 of <xref ref-type="bibr" rid="B3">Bahia et al. (2017)</xref>; including the latter, the branch support decreased to 50% (Fig. <xref ref-type="fig" rid="F5">5</xref>). Also, <italic><tp:taxon-name><tp:taxon-name-part taxon-name-part-type="genus" reg="Enchiridium">Enchiridium</tp:taxon-name-part></tp:taxon-name></italic> in the sense of <xref ref-type="bibr" rid="B4">Bock (1913)</xref> and <xref ref-type="bibr" rid="B32">Prudhoe (1985)</xref> – represented by <italic><tp:taxon-name><tp:taxon-name-part taxon-name-part-type="genus" reg="Enchiridium">E.</tp:taxon-name-part> <tp:taxon-name-part taxon-name-part-type="species" reg="evelinae">evelinae</tp:taxon-name-part></tp:taxon-name></italic>, <italic><tp:taxon-name><tp:taxon-name-part taxon-name-part-type="genus" reg="Enchiridium">E.</tp:taxon-name-part> <tp:taxon-name-part taxon-name-part-type="species" reg="japonicum">japonicum</tp:taxon-name-part></tp:taxon-name></italic>, <italic><tp:taxon-name><tp:taxon-name-part taxon-name-part-type="genus" reg="Enchiridium">E.</tp:taxon-name-part> <tp:taxon-name-part taxon-name-part-type="species" reg="periommatum">periommatum</tp:taxon-name-part></tp:taxon-name></italic>, <italic><tp:taxon-name><tp:taxon-name-part taxon-name-part-type="genus" reg="Enchiridium">Enchiridium</tp:taxon-name-part></tp:taxon-name></italic> sp. 3, and <italic><tp:taxon-name><tp:taxon-name-part taxon-name-part-type="genus" reg="Enchiridium">Enchiridium</tp:taxon-name-part></tp:taxon-name></italic> sp. 4 (cf. <xref ref-type="bibr" rid="B3">Bahia et al. 2017</xref>, Table <xref ref-type="table" rid="T2">2</xref>) in our analysis – was not monophyletic. Therefore, the taxonomy of <italic><tp:taxon-name><tp:taxon-name-part taxon-name-part-type="genus" reg="Enchiridium">Enchiridium</tp:taxon-name-part></tp:taxon-name></italic> should be revised with further molecular phylogenetic analyses as well as careful examination of morphological characters among the constituent members. At the moment, however, we adopt <xref ref-type="bibr" rid="B12">Faubel’s (1984)</xref> redefinition and place our new species in the genus <italic><tp:taxon-name><tp:taxon-name-part taxon-name-part-type="genus" reg="Enchiridium">Enchiridium</tp:taxon-name-part></tp:taxon-name></italic> along with eight other species. We did so because our results indicated that the arrangement of the marginal eyespots should not be taken into account as generic diagnostic characters.</p><p><italic><tp:taxon-name><tp:taxon-name-part taxon-name-part-type="genus" reg="Enchiridium">Enchiridium</tp:taxon-name-part> <tp:taxon-name-part taxon-name-part-type="species" reg="daidai">daidai</tp:taxon-name-part></tp:taxon-name></italic> sp. nov. is distinguished from <italic><tp:taxon-name><tp:taxon-name-part taxon-name-part-type="genus" reg="Enchiridium">E.</tp:taxon-name-part> <tp:taxon-name-part taxon-name-part-type="species" reg="evelinae">evelinae</tp:taxon-name-part></tp:taxon-name></italic>, <italic><tp:taxon-name><tp:taxon-name-part taxon-name-part-type="genus" reg="Enchiridium">E.</tp:taxon-name-part> <tp:taxon-name-part taxon-name-part-type="species" reg="japonicum">japonicum</tp:taxon-name-part></tp:taxon-name></italic>, <italic><tp:taxon-name><tp:taxon-name-part taxon-name-part-type="genus" reg="Enchiridium">E.</tp:taxon-name-part> <tp:taxon-name-part taxon-name-part-type="species" reg="periommatum">periommatum</tp:taxon-name-part></tp:taxon-name></italic>, and <italic><tp:taxon-name><tp:taxon-name-part taxon-name-part-type="genus" reg="Enchiridium">E.</tp:taxon-name-part> <tp:taxon-name-part taxon-name-part-type="species" reg="punctatum">punctatum</tp:taxon-name-part></tp:taxon-name></italic> by the arrangement of the marginal eyespots; the marginal-eyespot band in these four species completely encircles the periphery of the dorsal surface, whereas that of our specimens is present only along the anterior margin. Our new species is also easily distinguished from the other four congeners, <italic><tp:taxon-name><tp:taxon-name-part taxon-name-part-type="genus" reg="Enchiridium">E.</tp:taxon-name-part> <tp:taxon-name-part taxon-name-part-type="species" reg="delicatum">delicatum</tp:taxon-name-part></tp:taxon-name></italic>, <!--PageBreak--><italic><tp:taxon-name><tp:taxon-name-part taxon-name-part-type="genus" reg="Enchiridium">E.</tp:taxon-name-part> <tp:taxon-name-part taxon-name-part-type="species" reg="gabriellae">gabriellae</tp:taxon-name-part></tp:taxon-name></italic>, <italic><tp:taxon-name><tp:taxon-name-part taxon-name-part-type="genus" reg="Enchiridium">E.</tp:taxon-name-part> <tp:taxon-name-part taxon-name-part-type="species" reg="magec">magec</tp:taxon-name-part></tp:taxon-name></italic>, and <italic><tp:taxon-name><tp:taxon-name-part taxon-name-part-type="genus" reg="Enchiridium">E.</tp:taxon-name-part> <tp:taxon-name-part taxon-name-part-type="species" reg="russoi">russoi</tp:taxon-name-part></tp:taxon-name></italic>, by the thin marginal orange line surrounding the entire dorsal fringe and by the lack of spots or maculae on the dorsal surface (Table <xref ref-type="table" rid="T2">2</xref>).</p><p>Reaching 77 mm in body length, <italic><tp:taxon-name><tp:taxon-name-part taxon-name-part-type="genus" reg="Enchiridium">Enchiridium</tp:taxon-name-part> <tp:taxon-name-part taxon-name-part-type="species" reg="daidai">daidai</tp:taxon-name-part></tp:taxon-name></italic> sp. nov. is the largest species in the genus over <italic><tp:taxon-name><tp:taxon-name-part taxon-name-part-type="genus" reg="Enchiridium">E.</tp:taxon-name-part> <tp:taxon-name-part taxon-name-part-type="species" reg="punctatum">punctatum</tp:taxon-name-part></tp:taxon-name></italic> (about 40 mm in body length; <xref ref-type="bibr" rid="B16">Hyman 1953</xref>, p. 386). Indeed, <italic><tp:taxon-name><tp:taxon-name-part taxon-name-part-type="genus" reg="Enchiridium">E.</tp:taxon-name-part> <tp:taxon-name-part taxon-name-part-type="species" reg="daidai">daidai</tp:taxon-name-part></tp:taxon-name></italic> is the second largest in the <tp:taxon-name><tp:taxon-name-part taxon-name-part-type="family">Prosthiostomidae</tp:taxon-name-part></tp:taxon-name> after <italic><tp:taxon-name><tp:taxon-name-part taxon-name-part-type="genus" reg="Prosthiostomum">P.</tp:taxon-name-part> <tp:taxon-name-part taxon-name-part-type="species" reg="cyclops">cyclops</tp:taxon-name-part></tp:taxon-name></italic>, which reaches 90 mm (<xref ref-type="bibr" rid="B40">Verrill 1901</xref>). Among about 80 species of prosthiostomids, only <italic><tp:taxon-name><tp:taxon-name-part taxon-name-part-type="genus" reg="Enchiridium">E.</tp:taxon-name-part> <tp:taxon-name-part taxon-name-part-type="species" reg="daidai">daidai</tp:taxon-name-part></tp:taxon-name></italic> sp. nov. and <italic><tp:taxon-name><tp:taxon-name-part taxon-name-part-type="genus" reg="Prosthiostomum">P.</tp:taxon-name-part> <tp:taxon-name-part taxon-name-part-type="species" reg="cyclops">cyclops</tp:taxon-name-part></tp:taxon-name></italic> are known to exceed 70 mm in body length, while most of the other species are less than 30 mm long. Therefore, our new species is considered to be unusually big in body size for a prosthiostomid.</p><fig id="F2" position="float" orientation="portrait"><object-id xmlns:xlink="http://www.w3.org/1999/xlink" content-type="doi" xlink:type="simple">10.3897/zookeys.918.47061.figure2</object-id><object-id xmlns:xlink="http://www.w3.org/1999/xlink" content-type="arpha" xlink:type="simple">B658CFD9-2D34-534B-926C-8B917D66DB7E</object-id><label>Figure 2.</label><caption><p><italic><tp:taxon-name><tp:taxon-name-part taxon-name-part-type="genus" reg="Enchiridium">Enchiridium</tp:taxon-name-part> <tp:taxon-name-part taxon-name-part-type="species" reg="daidai">daidai</tp:taxon-name-part></tp:taxon-name></italic> sp. nov., photograph taken in life and eyespots observed in fixed state after being cleared in xylene. <bold>A</bold><named-content xmlns:xlink="http://www.w3.org/1999/xlink" content-type="dwc:institutional_code" xlink:type="simple">ICHUM</named-content> 5993 (holotype), entire animal, dorsal view (left) and ventral view (right) <bold>B</bold><named-content xmlns:xlink="http://www.w3.org/1999/xlink" content-type="dwc:institutional_code" xlink:type="simple">ICHUM</named-content> 5994 (paratype), magnification of anterior body, showing arrangements of cerebral and marginal eyespots. Abbreviations: <bold>ce</bold> cerebral eyespots <bold>fg</bold> female gonopore <bold>me</bold> marginal eyespots <bold>mg</bold> male gonopore <bold>op</bold> oral pore <bold>ph</bold> pharynx <bold>su</bold> sucker. Scale bars: 10 mm (<bold>A</bold>); 1 mm (<bold>B</bold>).</p></caption><graphic xmlns:xlink="http://www.w3.org/1999/xlink" xlink:href="zookeys-918-015-g002.jpg" position="float" orientation="portrait" xlink:type="simple" id="oo_388682.jpg"><uri content-type="original_file" xlink:type="simple">https://binary.pensoft.net/fig/388682</uri></graphic></fig><fig id="F3" position="float" orientation="portrait"><object-id xmlns:xlink="http://www.w3.org/1999/xlink" content-type="doi" xlink:type="simple">10.3897/zookeys.918.47061.figure3</object-id><object-id xmlns:xlink="http://www.w3.org/1999/xlink" content-type="arpha" xlink:type="simple">2440B518-395E-5239-9F84-48FE8AAB5236</object-id><label>Figure 3.</label><caption><p><italic><tp:taxon-name><tp:taxon-name-part taxon-name-part-type="genus" reg="Enchiridium">Enchiridium</tp:taxon-name-part> <tp:taxon-name-part taxon-name-part-type="species" reg="daidai">daidai</tp:taxon-name-part></tp:taxon-name></italic> sp. nov., <named-content xmlns:xlink="http://www.w3.org/1999/xlink" content-type="dwc:institutional_code" xlink:type="simple">ICHUM</named-content> 5993 (holotype), schematic diagram (<bold>A</bold>) and sagittal sections (<bold>B–D</bold>), anterior to the right. <bold>A</bold> Schematic diagram of copulatory complex <bold>B</bold> a common muscle sheath/bulb enclosing two prostatic vesicles and penis stylet <bold>C</bold> ejaculatory duct penetrating a common muscle sheath/bulb <bold>D</bold> female copulatory apparatus. Abbreviations: <bold>cg</bold> cement glands <bold>cp</bold> cement pouch <bold>ed</bold> ejaculatory duct <bold>fg</bold> female gonopore <bold>it</bold> intestine <bold>ma</bold> male atrium <bold>mg</bold> male gonopore <bold>ms</bold> muscle sheath/bulb <bold>pd</bold> prostatic duct <bold>pp</bold> penis papilla <bold>ppo</bold> penis pouch <bold>pv</bold> prostatic vesicle <bold>spv</bold> spermiducal vesicle <bold>st</bold> stylet <bold>sv</bold> seminal vesicle <bold>va</bold> vagina. Scale bars: 500 µm.</p></caption><graphic xmlns:xlink="http://www.w3.org/1999/xlink" xlink:href="zookeys-918-015-g003.jpg" position="float" orientation="portrait" xlink:type="simple" id="oo_388683.jpg"><uri content-type="original_file" xlink:type="simple">https://binary.pensoft.net/fig/388683</uri></graphic></fig><fig id="F4" position="float" orientation="portrait"><object-id xmlns:xlink="http://www.w3.org/1999/xlink" content-type="doi" xlink:type="simple">10.3897/zookeys.918.47061.figure4</object-id><object-id xmlns:xlink="http://www.w3.org/1999/xlink" content-type="arpha" xlink:type="simple">2C42E7BB-A442-53AF-A372-2C8431B7B430</object-id><label>Figure 4.</label><caption><p>Difference in mature body size among <italic><tp:taxon-name><tp:taxon-name-part taxon-name-part-type="genus" reg="Enchiridium">Enchiridium</tp:taxon-name-part> <tp:taxon-name-part taxon-name-part-type="species" reg="daidai">daidai</tp:taxon-name-part></tp:taxon-name></italic> sp. nov. <bold>A</bold><named-content xmlns:xlink="http://www.w3.org/1999/xlink" content-type="dwc:institutional_code" xlink:type="simple">ICHUM</named-content> 5993 (holotype), from Kagoshima <bold>B</bold><named-content xmlns:xlink="http://www.w3.org/1999/xlink" content-type="dwc:institutional_code" xlink:type="simple">ICHUM</named-content> 5995 (paratype), from Okinawa <bold>C</bold><named-content xmlns:xlink="http://www.w3.org/1999/xlink" content-type="dwc:institutional_code" xlink:type="simple">ICHUM</named-content> 5994 (paratype), from Okinawa. Scale bar: 10 mm.</p></caption><graphic xmlns:xlink="http://www.w3.org/1999/xlink" xlink:href="zookeys-918-015-g004.jpg" position="float" orientation="portrait" xlink:type="simple" id="oo_388684.jpg"><uri content-type="original_file" xlink:type="simple">https://binary.pensoft.net/fig/388684</uri></graphic></fig><fig id="F5" position="float" orientation="portrait"><object-id xmlns:xlink="http://www.w3.org/1999/xlink" content-type="doi" xlink:type="simple">10.3897/zookeys.918.47061.figure5</object-id><object-id xmlns:xlink="http://www.w3.org/1999/xlink" content-type="arpha" xlink:type="simple">0819AEDD-FB62-50EB-979E-77D5123E8F20</object-id><label>Figure 5.</label><caption><p>Maximum likelihood phylogenetic tree based on 935-bp 28S rDNA. Bootstrap support values are indicated near nodes.</p></caption><graphic xmlns:xlink="http://www.w3.org/1999/xlink" xlink:href="zookeys-918-015-g005.jpg" position="float" orientation="portrait" xlink:type="simple" id="oo_388685.jpg"><uri content-type="original_file" xlink:type="simple">https://binary.pensoft.net/fig/388685</uri></graphic></fig><table-wrap id="T2" position="float" orientation="portrait"><label>Table 2.</label><caption><p>Comparison of characters between five <italic><tp:taxon-name><tp:taxon-name-part taxon-name-part-type="genus" reg="Enchiridium">Enchiridium</tp:taxon-name-part></tp:taxon-name></italic> species in which marginal eyespots are distributed only anteriorly.</p></caption><table id="TID0ESWAG" rules="all"><tbody><tr><th rowspan="1" colspan="1"/><th rowspan="1" colspan="1"><italic><tp:taxon-name><tp:taxon-name-part taxon-name-part-type="genus" reg="Enchiridium">E.</tp:taxon-name-part> <tp:taxon-name-part taxon-name-part-type="species" reg="daidai">daidai</tp:taxon-name-part></tp:taxon-name></italic> sp. nov.</th><th rowspan="1" colspan="1">
                      <italic><tp:taxon-name><tp:taxon-name-part taxon-name-part-type="genus" reg="Enchiridium">E.</tp:taxon-name-part> <tp:taxon-name-part taxon-name-part-type="species" reg="delicatum">delicatum</tp:taxon-name-part></tp:taxon-name></italic>
                    </th><th rowspan="1" colspan="1">
                      <italic><tp:taxon-name><tp:taxon-name-part taxon-name-part-type="genus" reg="Enchiridium">E.</tp:taxon-name-part> <tp:taxon-name-part taxon-name-part-type="species" reg="gabriellae">gabriellae</tp:taxon-name-part></tp:taxon-name></italic>
                    </th><th rowspan="1" colspan="1">
                      <italic><tp:taxon-name><tp:taxon-name-part taxon-name-part-type="genus" reg="Enchiridium">E.</tp:taxon-name-part> <tp:taxon-name-part taxon-name-part-type="species" reg="magec">magec</tp:taxon-name-part></tp:taxon-name></italic>
                    </th><th rowspan="1" colspan="1">
                      <italic><tp:taxon-name><tp:taxon-name-part taxon-name-part-type="genus" reg="Enchiridium">E.</tp:taxon-name-part> <tp:taxon-name-part taxon-name-part-type="species" reg="russoi">russoi</tp:taxon-name-part></tp:taxon-name></italic>
                    </th></tr><tr><td rowspan="1" colspan="1">
                      <bold>Type locality</bold>
                    </td><td rowspan="1" colspan="1">Off the coast of Bonomisaki, Kagoshima, Japan</td><td rowspan="1" colspan="1">East London, South Africa</td><td rowspan="1" colspan="1">São Sebastião Island, São Paulo, Brazil</td><td rowspan="1" colspan="1">North of El Balito, Tenerife, Canary Islands, Spain</td><td rowspan="1" colspan="1">Shelley Beach, East London, South Africa</td></tr><tr><td rowspan="1" colspan="6"><bold>Dorsal coloration/ pattern</bold>:</td></tr><tr><td rowspan="1" colspan="1">Background color</td><td rowspan="1" colspan="1">Translucent</td><td rowspan="1" colspan="1">Light pale yellow</td><td rowspan="1" colspan="1">Transparent</td><td rowspan="1" colspan="1">Whitish to cream</td><td rowspan="1" colspan="1">Greyish yellow</td></tr><tr><td rowspan="1" colspan="1">Spots or maculae on dorsal surface</td><td rowspan="1" colspan="1">None</td><td rowspan="1" colspan="1">None</td><td rowspan="1" colspan="1">None</td><td rowspan="1" colspan="1">Brown caramel spots, arranged more densely in the central region</td><td rowspan="1" colspan="1">Brown pigment spots spread especially in the central part</td></tr><tr><td rowspan="1" colspan="1">Median line</td><td rowspan="1" colspan="1">None</td><td rowspan="1" colspan="1">Two yellow bands</td><td rowspan="1" colspan="1">None</td><td rowspan="1" colspan="1">A band composed of brown caramel spots</td><td rowspan="1" colspan="1">An ocher yellow band</td></tr><tr><td rowspan="1" colspan="1">Fringed line</td><td rowspan="1" colspan="1">A thin orange line</td><td rowspan="1" colspan="1">None</td><td rowspan="1" colspan="1">None</td><td rowspan="1" colspan="1">None</td><td rowspan="1" colspan="1">None</td></tr><tr><td rowspan="1" colspan="1">
                      <bold>Reference</bold>
                    </td><td rowspan="1" colspan="1">This study</td><td rowspan="1" colspan="1">
                      <xref ref-type="bibr" rid="B30">Palombi (1939)</xref>
                    </td><td rowspan="1" colspan="1">
                      <xref ref-type="bibr" rid="B25">Marcus (1949)</xref>
                    </td><td rowspan="1" colspan="1">
                      <xref ref-type="bibr" rid="B8">Cuadrado et al. (2017)</xref>
                    </td><td rowspan="1" colspan="1">
                      <xref ref-type="bibr" rid="B30">Palombi (1939)</xref>
                    </td></tr></tbody></table></table-wrap></tp:treatment-sec><ref-list><ref id="B29"><mixed-citation xmlns:xlink="http://www.w3.org/1999/xlink" xlink:type="simple"><person-group><name name-style="western"><surname>Oya</surname><given-names>Y</given-names></name><name name-style="western"><surname>Kajihara</surname><given-names>H</given-names></name></person-group> (<year>2017</year>) <article-title>Description of a new <italic><tp:taxon-name><tp:taxon-name-part taxon-name-part-type="genus">Notocomplana</tp:taxon-name-part></tp:taxon-name></italic> species (<tp:taxon-name><tp:taxon-name-part taxon-name-part-type="phylum">Platyhelminthes</tp:taxon-name-part></tp:taxon-name>: Acotylea), new combination and new records of <tp:taxon-name><tp:taxon-name-part taxon-name-part-type="order">Polycladida</tp:taxon-name-part></tp:taxon-name> from the northeastern Sea of Japan, with a comparison of two different barcoding markers.</article-title><source>Zootaxa</source><volume>4282</volume>(<issue>3</issue>): <fpage>526</fpage>–<lpage>542</lpage>. <ext-link xlink:type="simple" ext-link-type="doi" xlink:href="10.11646/zootaxa.4282.3.6">https://doi.org/10.11646/zootaxa.4282.3.6</ext-link></mixed-citation></ref><ref id="B41"><mixed-citation xmlns:xlink="http://www.w3.org/1999/xlink" xlink:type="simple"><person-group><name name-style="western"><surname>Yeri</surname><given-names>M</given-names></name><name name-style="western"><surname>Kaburaki</surname><given-names>T</given-names></name></person-group> (<year>1918</year>) <article-title>Description of some Japanese polyclad <tp:taxon-name><tp:taxon-name-part taxon-name-part-type="class">Turbellaria</tp:taxon-name-part></tp:taxon-name>. Journal of the College of Science, Imperial University of Tokyo 39 Art.</article-title><volume>9</volume>: <fpage>1</fpage>–<lpage>54</lpage>.</mixed-citation></ref><ref id="B40"><mixed-citation xmlns:xlink="http://www.w3.org/1999/xlink" xlink:type="simple"><person-group><name name-style="western"><surname>Verrill</surname><given-names>AE</given-names></name></person-group> (<year>1901</year>) <article-title>Additions to the fauna of the Bermudas from the Yale Expedition of 1901, with notes on other species. Transactions of the Connecticut Academy of Arts and Sciences.</article-title><volume>11</volume>: <fpage>15</fpage>–<lpage>62</lpage>.</mixed-citation></ref><ref id="B11"><mixed-citation xmlns:xlink="http://www.w3.org/1999/xlink" xlink:type="simple"><person-group><name name-style="western"><surname>Du Bois-Reymond Marcus</surname><given-names>E</given-names></name><name name-style="western"><surname>Marcus</surname><given-names>E</given-names></name></person-group> (<year>1968</year>) <article-title><tp:taxon-name><tp:taxon-name-part taxon-name-part-type="order">Polycladida</tp:taxon-name-part></tp:taxon-name> from Curaçao and faunistically related regions.</article-title><source>Studies on the Fauna of Curaçao and other Caribbean Islands</source><volume>101</volume>: <fpage>1</fpage>–<lpage>133</lpage>.</mixed-citation></ref><ref id="B4"><mixed-citation xmlns:xlink="http://www.w3.org/1999/xlink" xlink:type="simple"><person-group><name name-style="western"><surname>Bock</surname><given-names>S</given-names></name></person-group> (<year>1913</year>) <article-title>Studien über Polycladen.</article-title><source>Zoologiska bidrag från Uppsala</source><volume>2</volume>: <fpage>31</fpage>–<lpage>344</lpage>.</mixed-citation></ref><ref id="B18"><mixed-citation xmlns:xlink="http://www.w3.org/1999/xlink" xlink:type="simple"><person-group><name name-style="western"><surname>Kato</surname><given-names>K</given-names></name></person-group> (<year>1943</year>) <article-title>Polyclads from Formosa.</article-title><source>Bulletin of the Biogeographical Society of Japan</source><volume>13</volume>: <fpage>69</fpage>–<lpage>77</lpage>.</mixed-citation></ref><ref id="B25"><mixed-citation xmlns:xlink="http://www.w3.org/1999/xlink" xlink:type="simple"><person-group><name name-style="western"><surname>Marcus</surname><given-names>E</given-names></name></person-group> (<year>1949</year>) <article-title><tp:taxon-name><tp:taxon-name-part taxon-name-part-type="class">Turbellaria</tp:taxon-name-part></tp:taxon-name> brasileiros (7).</article-title><source>Boletim da Faculdade de Filosofia, Ciências e Letras, Universidade de São Paulo, Zoologia</source><volume>14</volume>: <fpage>7</fpage>–<lpage>155</lpage>. <ext-link xlink:type="simple" ext-link-type="doi" xlink:href="10.11606/issn.2526-4877.bsffclzoologia.1949.129106">https://doi.org/10.11606/issn.2526-4877.bsffclzoologia.1949.129106</ext-link></mixed-citation></ref><ref id="B16"><mixed-citation xmlns:xlink="http://www.w3.org/1999/xlink" xlink:type="simple"><person-group><name name-style="western"><surname>Hyman</surname><given-names>LH</given-names></name></person-group> (<year>1953</year>) <article-title>The polyclad flatworms of the Pacific coast of North America.</article-title><source>Bulletin of the American Museum of Natural History</source><volume>100</volume>: <fpage>269</fpage>–<lpage>391</lpage>.</mixed-citation></ref><ref id="B12"><mixed-citation xmlns:xlink="http://www.w3.org/1999/xlink" xlink:type="simple"><person-group><name name-style="western"><surname>Faubel</surname><given-names>A</given-names></name></person-group> (<year>1984</year>) <article-title>The <tp:taxon-name><tp:taxon-name-part taxon-name-part-type="order">Polycladida</tp:taxon-name-part></tp:taxon-name>, <tp:taxon-name><tp:taxon-name-part taxon-name-part-type="class">Turbellaria</tp:taxon-name-part></tp:taxon-name>; Proposal and establishment of a new system. Part II. The <tp:taxon-name><tp:taxon-name-part taxon-name-part-type="suborder">Cotylea</tp:taxon-name-part></tp:taxon-name>.</article-title><source>Mitteilungen aus dem Hamburgischen Zoologischen Museum und Institut</source><volume>81</volume>: <fpage>189</fpage>–<lpage>259</lpage>.</mixed-citation></ref><ref id="B32"><mixed-citation xmlns:xlink="http://www.w3.org/1999/xlink" xlink:type="simple"><person-group><name name-style="western"><surname>Prudhoe</surname><given-names>S</given-names></name></person-group> (<year>1985</year>) <source>A Monograph on Polyclad <tp:taxon-name><tp:taxon-name-part taxon-name-part-type="class">Turbellaria</tp:taxon-name-part></tp:taxon-name>.</source><publisher-name>Oxford University Press</publisher-name>, <publisher-loc>Oxford</publisher-loc>, <size units="page">253 pp</size>.</mixed-citation></ref><ref id="B8"><mixed-citation xmlns:xlink="http://www.w3.org/1999/xlink" xlink:type="simple"><person-group><name name-style="western"><surname>Cuadrado</surname><given-names>D</given-names></name><name name-style="western"><surname>Moro</surname><given-names>L</given-names></name><name name-style="western"><surname>Noreña</surname><given-names>C</given-names></name></person-group> (<year>2017</year>) <article-title>The <tp:taxon-name><tp:taxon-name-part taxon-name-part-type="order">Polycladida</tp:taxon-name-part></tp:taxon-name> (<tp:taxon-name><tp:taxon-name-part taxon-name-part-type="phylum">Platyhelminthes</tp:taxon-name-part></tp:taxon-name>) of the Canary Islands. New genus, species and records.</article-title><source>Zootaxa</source><volume>4312</volume>(<issue>1</issue>): <fpage>38</fpage>–<lpage>68</lpage>. <ext-link xlink:type="simple" ext-link-type="doi" xlink:href="10.11646/zootaxa.4312.1.2">https://doi.org/10.11646/zootaxa.4312.1.2</ext-link></mixed-citation></ref><ref id="B23"><mixed-citation xmlns:xlink="http://www.w3.org/1999/xlink" xlink:type="simple"><person-group><name name-style="western"><surname>Litvaitis</surname><given-names>MK</given-names></name><name name-style="western"><surname>Bolaños</surname><given-names>DM</given-names></name><name name-style="western"><surname>Quiroga</surname><given-names>SY</given-names></name></person-group> (<year>2019</year>) Systematic congruence in <tp:taxon-name><tp:taxon-name-part taxon-name-part-type="order">Polycladida</tp:taxon-name-part></tp:taxon-name> (<tp:taxon-name><tp:taxon-name-part taxon-name-part-type="phylum">Platyhelminthes</tp:taxon-name-part></tp:taxon-name>, <tp:taxon-name><tp:taxon-name-part taxon-name-part-type="class">Rhabditophora</tp:taxon-name-part></tp:taxon-name>): are DNA and morphology telling the same story? Zoological Journal of the Linnean Society 20: 1–27. <ext-link xlink:type="simple" ext-link-type="doi" xlink:href="10.1093/zoolinnean/zlz007">https://doi.org/10.1093/zoolinnean/zlz007</ext-link></mixed-citation></ref><ref id="B3"><mixed-citation xmlns:xlink="http://www.w3.org/1999/xlink" xlink:type="simple"><person-group><name name-style="western"><surname>Bahia</surname><given-names>J</given-names></name><name name-style="western"><surname>Padula</surname><given-names>V</given-names></name><name name-style="western"><surname>Schrödl</surname><given-names>M</given-names></name></person-group> (<year>2017</year>) <article-title><tp:taxon-name><tp:taxon-name-part taxon-name-part-type="order">Polycladida</tp:taxon-name-part></tp:taxon-name> phylogeny and evolution: integrating evidence from 28S rDNA and morphology.</article-title><source>Organisms Diversity &amp; Evolution</source><volume>17</volume>(<issue>3</issue>): <fpage>653</fpage>–<lpage>678</lpage>. <ext-link xlink:type="simple" ext-link-type="doi" xlink:href="10.1007/s13127-017-0327-5">https://doi.org/10.1007/s13127-017-0327-5</ext-link></mixed-citation></ref><ref id="B30"><mixed-citation xmlns:xlink="http://www.w3.org/1999/xlink" xlink:type="simple"><person-group><name name-style="western"><surname>Palombi</surname><given-names>A</given-names></name></person-group> (<year>1939</year>) <article-title><tp:taxon-name><tp:taxon-name-part taxon-name-part-type="class">Turbellaria</tp:taxon-name-part></tp:taxon-name> del Sud Africa. Policladi di East London. Terzo contributo.</article-title><source>Archivio Zoologico Italiano</source><volume>28</volume>: <fpage>123</fpage>–<lpage>149</lpage>.</mixed-citation></ref></ref-list></tp:taxon-treatment>
